# Supplementary material for: Building a Bird: Musculoskeletal Modeling and Simulation of Wing-Assisted Incline Running During Avian Ontogeny
Source: Front Bioeng Biotechnol. 2018 Oct 23;6:140. doi: 10.3389/fbioe.2018.00140 (PMC6205952; doi:10.3389/fbioe.2018.00140)
Supplement: Supplementary file 2 [file Table_2.XLSX]

## Sheet: layout 1
Table S2. Muscle architecture. Muscle properties including optimal fiber lengths, pennation angles, maximum isometric forces, and tendon slack lengths for adult (purple), juvenile (green), and baby (red) models.
	mass (g)
7-8 days	34.6
18-20 days	84.8
Adult	500
		Muscle mass			Muscle mass			Average MTU length			Optimal (avg) fiber length			Pennation angle			Physiological cross sectional area			Maximum Isometric Force			Tendon slack length
Muscle		(g, 1 side; measured)			(% body mass, both sides)			(m; based on model)			(m; measured)			(deg; measured)			(m2; calculated)			(N; calculated)			(m; calculated)
	7-8 days	18-20 days	Adult	7-8 days	18-20 days	Adult	7-8 days	18-20 days	Adult	7-8 days	18-20 days	Adult	7-8 days	18-20 days	Adult	7-8 days	18-20 days	Adult	7-8 days	18-20 days	Adult	7-8 days	18-20 days	Adult
Muscles acting mainly at Shoulder
Pectoralis	0.759148	3.969	39.4764	4.38814	9.36085	15.7906	0.0241119	0.0432615	0.0757367	0.0149114	0.026754	0.0468375	14.8333	14.8333	14.8333	4.74252e-05	0.00013533	0.000768632	13.9285	40.5871	230.59	0.0027061	0.00485528	0.0085
Supracoracoideus	0.243401	1.5398	12.8926	1.40694	3.6316	5.15703	0.037665	0.0613191	0.108135	0.00811313	0.0132083	0.0232925	26.5	26.5	26.5	3.12124e-05	9.85766e-05	0.000467314	7.59873	29.5274	140.194	0.026263	0.0427564	0.0754
Coracobrachialis posterior	0.0270594	0.117133	1.13966	0.156413	0.276258	0.455864	0.00881344	0.0128205	0.0178204	0.00881344	0.0128205	0.0178	0	0	0	3.09656e-06	9.21054e-06	5.4593e-05	0.868937	2.58579	18.1	0.000296743	0.000431656	0.0006
Coracobrachialis anterior	0.000583515	0.00312611	0.0296902	0.00337292	0.00737291	0.0118761	0.00487799	0.00866749	0.0124824	0.00320806	0.00570025	0.00820918	0	0	0	1.43586e-07	5.17374e-07	3.41199e-06	0.0514785	0.155212	1.0236	0.00125052	0.002222	0.0032
Subcoracoideus	0.0222309	0.119099	1.13114	0.128502	0.280894	0.452457	0.014673	0.0232918	0.0351863	0.014673	0.0232918	0.0352	0	0	0	1.57363e-06	4.82392e-06	3.6238e-05	0.428798	1.44717	9.098	0.000333607	0.000529565	0.0008
Latissimus dorsi	0.0348169	0.123467	0.947292	0.201254	0.291195	0.378917	0.008489	0.018553	0.0399968	0.008489	0.018553	0.0399968	0	0	0	2.86608e-06	6.52591e-06	2.23436e-05	1.16078	1.88343	6.70308	0.00014857	0.000324704	0.0007
Scapulohumeralis caudalis	0.078876	0.3757	3.71712	0.455931	0.886085	1.48685	0.0126301	0.0197061	0.038654	0.00599428	0.00935254	0.0183452	25.25	25.25	25.25	1.29627e-05	3.53144e-05	0.000172888	3.3683	10.2829	51.8664	0.00463984	0.00723928	0.0142
Subscapularis	0.00290147	0.0155443	0.147631	0.0167715	0.036661	0.0590526	0.00293679	0.00718496	0.0103216	0.00352921	0.00863433	0.0124	0	0	0	7.50889e-07	1.83514e-06	1.35218e-05	0.232678	0.509515	3.369	2.84528e-05	6.96108e-05	0.0001
Deltoideus major	0.0230555	0.1164	0.933482	0.133269	0.274528	0.373393	0.0123142	0.0208069	0.0319544	0.0123142	0.0208069	0.0319544	0	0	0	1.77233e-06	5.30201e-06	2.75594e-05	0.529887	1.58329	8.26781	0.000115611	0.000195343	0.0003
Deltoideus minor	0.00190156	0.0112296	0.0666829	0.0109917	0.0264848	0.0266732	0.00735593	0.0135616	0.0183302	0.00735593	0.0135616	0.0183	0	0	0	1.80976e-07	7.89568e-07	5.56447e-06	0.0731624	0.234351	1.03	0.000682211	0.00125775	0.0017
Muscles acting mainly at Elbow
Tensor propatagialis brevis	0.0244402	0.188925	1.1121	0.141273	0.445578	0.444841	0.0187135	0.0329682	0.0559247	0.0113554	0.0200051	0.0339351	0	0	0	2.01288e-06	8.72815e-06	3.09165e-05	0.609143	2.67278	9.27494	0.00384813	0.00677938	0.0115
Biceps brachii (both heads)	0.0428913	0.173467	1.16929	0.247927	0.409119	0.467714	0.0138775	0.0245803	0.0435663	0.00843293	0.0149367	0.0264739	0	0	0	4.82516e-06	1.06131e-05	4.16674e-05	1.43948	3.28683	12.5002	0.00267571	0.00473931	0.0084
Scapulotriceps	0.0482445	0.315222	1.66688	0.27887	0.743447	0.666751	0.017289	0.0303906	0.0486824	0.0164752	0.02896	0.0463909	0	0	0	2.56052e-06	1.00839e-05	3.38973e-05	0.828768	3.08058	10.1692	0.000852333	0.00149823	0.0024
Humerotriceps (lateral head)	0.0196282	0.128247	0.678166	0.113458	0.30247	0.271267	0.015036	0.026856	0.0441352	0.00991265	0.0177051	0.0291	0	0	0	1.80803e-06	6.64959e-06	1.84339e-05	0.560411	2.05005	6.596	0.00231662	0.00413775	0.0068
Humerotriceps (medial head)	0.0196282	0.128247	0.678166	0.113458	0.30247	0.271267	0.0149187	0.0267243	0.044178	0.0136148	0.0243886	0.0403	0	0	0	1.29319e-06	4.84713e-06	1.84339e-05	0.408024	1.48826	4.761	0.00101308	0.00181477	0.003
Brachialis	0.00195492	0.00768139	0.0470551	0.0113001	0.0181165	0.018822	0.00381707	0.00784667	0.0150342	0.00303862	0.00624643	0.0119682	0	0	0	5.15816e-07	9.4739e-07	3.70913e-06	0.182082	0.348035	1.11274	2.53892e-05	5.2192e-05	0.0001
Entepicondylo-ulnaris	0.00526325	0.0142002	0.126687	0.0304234	0.033491	0.0506747	0.00739313	0.0135387	0.0237878	0.00274756	0.00503149	0.00884042	24.5	24.5	24.5	1.47854e-06	2.36067e-06	1.2302e-05	0.493339	0.726835	3.6906	0.00385386	0.00705742	0.0124
Pronator sublimis	0.00870738	0.0479256	0.357437	0.0503317	0.113032	0.142975	0.0149289	0.0254041	0.0449456	0.00173604	0.00295418	0.00522661	40	40	40	3.69313e-06	1.18529e-05	4.94229e-05	1.08742	3.51723	14.8269	0.0139173	0.0236827	0.0419
Pronator profundus	0.00835438	0.0207813	0.232561	0.0482912	0.0490124	0.0930242	0.00979023	0.0176116	0.0304867	0.00979023	0.0176116	0.0305	0	0	0	8.09324e-07	1.13576e-06	9.68158e-06	0.241511	0.333957	2.159	0.000224792	0.000404376	0.0007
Supinator	0.00223568	0.0188194	0.119447	0.012923	0.0443854	0.047779	0.00731086	0.0132775	0.0203611	0.00792143	0.0143864	0.0221	0	0	0	1.31057e-07	1.65389e-06	6.26378e-06	0.0798769	0.370228	1.532	0.000466777	0.000847732	0.0013
Anconeus	0.00870738	0.0296875	0.187315	0.0503317	0.0700178	0.0749261	0.0133133	0.0241637	0.0401896	0.00288562	0.00523742	0.00871102	31	31	31	1.7099e-07	6.0328e-07	2.71863e-06	0.73203	1.37511	5.21658	0.0130186	0.0236288	0.0393
Muscles acting mainly at Wrist
Flexor carpi ulnaris	0.0247101	0.095187	0.531179	0.142833	0.224498	0.212472	0.017996	0.0303552	0.0543874	0.00750821	0.0126647	0.0226912	15	15	15	3.05217e-06	6.82776e-06	2.13315e-05	0.8997	2.05467	6.39944	0.00737876	0.0124463	0.0223
Flexor digitorum sublimis	0.00670703	0.0244455	0.14026	0.038769	0.0576545	0.0561041	0.0280101	0.047027	0.0755281	0.0100041	0.0167962	0.0269757	0	0	0	6.25134e-07	1.39395e-06	4.90518e-06	0.189743	0.41191	1.47156	0.0141296	0.0237227	0.0381
Flexor digitorum profundus	0.00670703	0.0244455	0.14026	0.038769	0.0576545	0.0561041	0.0282988	0.048413	0.0763329	0.0100041	0.0167962	0.0269757	0	0	0	6.25134e-07	1.39395e-06	4.90518e-06	0.189743	0.41191	1.47156	0.0136428	0.0233398	0.0368
Ulnimetacarpalis ventralis	0.00203011	0.00519013	0.0488649	0.0117347	0.0122409	0.0195459	0.00744736	0.0115992	0.020719	0.00448228	0.0069811	0.0125	0	0	0	2.4995e-06	5.09926e-06	3.06458e-06	0.128184	0.210411	1.109	0.00107834	0.00167949	0.003
Extensor metacarpi radialis	0.0336528	0.121387	0.578234	0.194525	0.286289	0.231294	0.0185621	0.0313295	0.0512699	0.0130899	0.0220935	0.0361554	0	0	0	4.46367e-07	7.04676e-07	2.86817e-06	0.727611	1.55497	4.52632	0.000398251	0.000672176	0.0011
Extensor digitorum communis	0.00588336	0.0161257	0.104064	0.0340079	0.0380323	0.0416256	0.0271517	0.0461278	0.0748203	0.0124213	0.0211024	0.0342286	0	0	0	4.76678e-07	1.09112e-06	4.33967e-06	0.134052	0.216272	0.860452	0.00968921	0.0164609	0.0267
Extensor carpi ulnaris	0.00588336	0.0243988	0.157453	0.0340079	0.0575445	0.0629814	0.019495	0.0335485	0.0560917	0.0118964	0.0204721	0.0342286	0	0	0	2.38418e-07	1.16706e-06	5.1078e-06	0.139967	0.337304	1.3019	0.00302374	0.00520347	0.0087
Extensor pollicis longus	0.00129434	0.0274662	0.14388	0.00748173	0.0647787	0.0575519	0.0159821	0.0260306	0.0442635	0.00990584	0.016134	0.027435	0	0	0	2.34639e-06	4.48483e-06	1.73886e-05	0.0369805	0.481804	1.48426	0.00252746	0.00411658	0.007
Extensor indices longus	0.00129434	0.00752569	0.0551992	0.00748173	0.0177493	0.0220797	0.0223187	0.0370581	0.059921	0.00713454	0.0118462	0.0191548	0	0	0	1.71982e-07	6.0167e-07	2.71222e-06	0.0513449	0.179797	0.815589	0.0179157	0.0297474	0.0481
